# Supplementary material for: Spontaneous Emergence of Multicellular Heritability
Source: Genes (Basel). 2023 Aug 17;14(8):1635. doi: 10.3390/genes14081635 (PMC10454505; doi:10.3390/genes14081635)
Supplement: Supplementary file 1 [file genes-14-01635-s001.zip]

Archive with 2 entries (2 files):
- genes-2487310-supplementary.pdf
- Supplementary Movie 1.mp4
